# Supplementary material for: Proof of concept for multiple nerve transfers to a single target muscle
Source: eLife. 2021 Oct 1;10:e71312. doi: 10.7554/eLife.71312 (PMC8530510; doi:10.7554/eLife.71312)
Supplement: Source code 1. — The respective headings for the code sections are highlighted using asterisks. [file elife-71312-supp1.zip]

Archive with 1 entries (1 files):
- Syntax code for analysis.docx
